# Supplementary material for: Ultrathin Tunable Optomechanical Metalens
Source: Nano Lett. 2023 Mar 23;23(7):2496–501. doi: 10.1021/acs.nanolett.2c04105 (PMC10103287; doi:10.1021/acs.nanolett.2c04105)
Supplement: Supplementary file 1 — nl2c04105_si_001.zip [file nl2c04105_si_001.zip]

Archive with 1 entries (1 files):
- Supplementary Information For Ultra-thin Tunable Optomechanical Metalens-Nanoletters-Final-Formatted.zip
